# Supplementary material for: Green Inhibition of Corrosion of Aluminium Alloy 5083 by Artemisia annua L. Extract in Artificial Seawater
Source: Molecules. 2023 Mar 23;28(7):2898. doi: 10.3390/molecules28072898 (PMC10095662; doi:10.3390/molecules28072898)
Supplement: Supplementary file 1 [file molecules-28-02898-s001.zip]

Archive with 1 entries (1 files):
- molecules-2244016-supplementary.docx
